# Supplementary material for: Increased Chemokine Production is a Hallmark of Rhesus Macaque Natural Killer Cells Mediating Robust Anti-HIV Envelope-Specific Antibody-Dependent Cell-Mediated Cytotoxicity
Source: Pathog Immun. 2025 Jan 23;10(1):49–79. doi: 10.20411/pai.v10i1.734 (PMC11792536; doi:10.20411/pai.v10i1.734)
Supplement: Supplementary Table 3 [file pai-10-049-s03.xlsx]

## Sheet: TOP10DownRegcluster_0
	GO_Biological_Process_2023.Term	GO_Biological_Process_2023.Overlap	GO_Biological_Process_2023.P.value	GO_Biological_Process_2023.Adjusted.P.value	GO_Biological_Process_2023.Old.P.value	GO_Biological_Process_2023.Old.Adjusted.P.value	GO_Biological_Process_2023.Odds.Ratio	GO_Biological_Process_2023.Combined.Score	GO_Biological_Process_2023.Genes	log10pval	term
1	Negative Regulation Of Apoptotic Process (GO:0043066)	15/482	1.4573e-08	1.94113e-05	0	0	7.43117	134.089	DDX3X;HSPA5;BCL2A1;PARK7;NFKB1;IL27RA;HSP90B1;NR4A2;DNAJC3;DNAJA1;AHI1;CD38;SPRY2;EVI2B;BIRC3	7.83645	Negative Regulation Of Apoptotic Process (GO:0043066)
2	Regulation Of Protein Ubiquitination (GO:0031396)	8/113	9.02737e-08	6.01223e-05	0	0	16.5744	268.843	DNAJA1;UBB;RIPK2;TNFAIP3;SPRY2;PARK7;SQSTM1;BIRC3	7.04444	Regulation Of Protein Ubiquitination (GO:0031396)
3	Regulation Of Apoptotic Process (GO:0042981)	16/705	3.55521e-07	0.000133291	0	0	5.37521	79.8201	DDX3X;HSPA5;BCL2A1;PARK7;NFKB1;HSP90B1;DNAJC3;DNAJA1;AHI1;UBB;CD38;SPRY2;FYN;EVI2B;SQSTM1;BIRC3	6.44914	Regulation Of Apoptotic Process (GO:0042981)
4	Negative Regulation Of Programmed Cell Death (GO:0043069)	12/381	4.00272e-07	0.000133291	0	0	7.301	107.552	DNAJC3;DNAJA1;AHI1;DDX3X;HSPA5;BCL2A1;CD38;SPRY2;EVI2B;NFKB1;HSP90B1;BIRC3	6.39764	Negative Regulation Of Programmed Cell Death (GO:0043069)
5	Negative Regulation Of Gene Expression (GO:0010629)	11/336	8.63068e-07	0.000229921	0	0	7.52923	105.129	SRGN;BTG2;RGCC;DDX3X;IFNG;REL;CCL3;CHD4;PARK7;HIF1A;NFKB1	6.06395	Negative Regulation Of Gene Expression (GO:0010629)
6	Positive Regulation Of DNA-templated Transcription (GO:0045893)	20/1243	2.4389e-06	0.000533281	0	0	3.8664	49.9692	MAP2K3;KDM6B;KLF10;EGR2;DDX3X;RIPK2;CHD4;PARK7;HIF1A;NFKB1;NFKBIA;NR4A2;NR4A1;AHI1;RGCC;NR4A3;REL;CD38;IRF8;SQSTM1	5.61281	Positive Regulation Of DNA-templated Transcription (GO:0045893)
7	I-kappaB kinase/NF-kappaB Signaling (GO:0007249)	5/45	2.80253e-06	0.000533281	0	0	26.4109	337.663	NFKBIA;RIPK2;REL;NFKB1;BIRC3	5.55245	I-kappaB kinase/NF-kappaB Signaling (GO:0007249)
8	Positive Regulation Of Transcription By RNA Polymerase II (GO:0045944)	17/938	3.26532e-06	0.000543675	0	0	4.2724	53.9696	KDM6B;KLF10;EGR2;DDX3X;RIPK2;PARK7;HIF1A;NFKB1;NFKBIA;NR4A2;NR4A1;AHI1;RGCC;NR4A3;REL;IRF8;SQSTM1	5.48607	Positive Regulation Of Transcription By RNA Polymerase II (GO:0045944)
9	Negative Regulation Of Protein Modification By Small Protein Conjugation Or Removal (GO:1903321)	5/54	7.00337e-06	0.000932849	0	0	21.5502	255.781	DNAJA1;TNFAIP3;SPRY2;PARK7;SQSTM1	5.15469	Negative Regulation Of Protein Modification By Small Protein Conjugation Or Removal (GO:1903321)
10	Negative Regulation Of Protein Ubiquitination (GO:0031397)	5/54	7.00337e-06	0.000932849	0	0	21.5502	255.781	DNAJA1;TNFAIP3;SPRY2;PARK7;SQSTM1	5.15469	Negative Regulation Of Protein Ubiquitination (GO:0031397)

## Sheet: TOP10UpRegcluster_0
	GO_Biological_Process_2023.Term	GO_Biological_Process_2023.Overlap	GO_Biological_Process_2023.P.value	GO_Biological_Process_2023.Adjusted.P.value	GO_Biological_Process_2023.Old.P.value	GO_Biological_Process_2023.Old.Adjusted.P.value	GO_Biological_Process_2023.Odds.Ratio	GO_Biological_Process_2023.Combined.Score	GO_Biological_Process_2023.Genes	log10pval
1	Regulation Of T Cell Activation (GO:0050863)	'5/62	1.45851e-05	0.00886665	0	0	18.3223	204.028	PYCARD;CD2;LCK;CCL5;LAPTM5	4.83609
2	Leukocyte Cell-Cell Adhesion (GO:0007159)	'4/31	1.66876e-05	0.00886665	0	0	30.6682	337.376	ITGA4;SEMA4D;CCL5;EZR	4.77761
3	Regulation Of T Cell Receptor Signaling Pathway (GO:0050856)	'4/34	2.43144e-05	0.00886665	0	0	27.5972	293.205	LCK;SH2D1A;LAPTM5;EZR	4.61414
4	Leukocyte Tethering Or Rolling (GO:0050901)	'3/17	7.83783e-05	0.0151629	0	0	43.9308	415.32	CX3CR1;SELPLG;ITGA4	4.1058
5	Negative Regulation Of T Cell Receptor Signaling Pathway (GO:0050860)	'3/18	9.37129e-05	0.0151629	0	0	41	380.286	SH2D1A;LAPTM5;EZR	4.0282
6	Cellular Defense Response (GO:0006968)	'4/48	9.66898e-05	0.0151629	0	0	18.803	173.815	CX3CR1;NCR1;PRF1;LSP1	4.01462
7	Defense Response To Symbiont (GO:0140546)	'6/148	9.98121e-05	0.0151629	0	0	8.88133	81.8168	PYCARD;ISG20;AIM2;APOBEC3H;IRF1;PRF1	4.00082
8	Leukocyte Adhesion To Vascular Endothelial Cell (GO:0061756)	'3/19	0.000110881	0.0151629	0	0	38.4356	350.035	CX3CR1;SELPLG;ITGA4	3.95514
9	Regulation Of T Cell Migration (GO:2000404)	'3/23	0.00019973	0.0191396	0	0	30.7423	261.879	PYCARD;RIPOR2;CCL5	3.69956
10	Cellular Response To Oxygen-Containing Compound (GO:1901701)	'9/406	0.000199987	0.0191396	0	0	4.85861	41.382	PYCARD;SETX;CX3CR1;RRAGC;TESC;HMGB2;ATP2B4;VIM;EZR	3.699

## Sheet: TOP10DownRegcluster_1
	GO_Biological_Process_2023.Term	GO_Biological_Process_2023.Overlap	GO_Biological_Process_2023.P.value	GO_Biological_Process_2023.Adjusted.P.value	GO_Biological_Process_2023.Old.P.value	GO_Biological_Process_2023.Old.Adjusted.P.value	GO_Biological_Process_2023.Odds.Ratio	GO_Biological_Process_2023.Combined.Score	GO_Biological_Process_2023.Genes	log10pval	term
1	Negative Regulation Of T Cell Receptor Signaling Pathway (GO:0050860)	'4/18	4.80728e-07	0.000424002	0	0	82.4555	1199.56	PVRIG;SH2D1A;LAPTM5;EZR	6.3181	Negative Regulation Of T Cell Receptor Signaling Pathway (GO:0050860)
2	Negative Regulation Of Antigen Receptor-Mediated Signaling Pathway (GO:0050858)	'4/24	1.64195e-06	0.000724101	0	0	57.7014	768.562	PVRIG;SH2D1A;LAPTM5;EZR	5.78464	Negative Regulation Of Antigen Receptor-Mediated Signaling Pathway (GO:0050858)
3	Regulation Of T Cell Receptor Signaling Pathway (GO:0050856)	'4/34	6.97121e-06	0.00204954	0	0	38.4483	456.525	PVRIG;SH2D1A;LAPTM5;EZR	5.15669	Regulation Of T Cell Receptor Signaling Pathway (GO:0050856)
4	Positive Regulation Of DNA-templated Transcription (GO:0045893)	'14/1243	0.000139191	0.0252155	0	0	3.6101	32.0565	AFAP1L2;TGFB1;TESC;HMGB2;PIK3R1;ETS1;RUNX3;SETX;IRF1;DDIT3;CREBRF;NCOA7;LYAR;BPTF	3.85639	Positive Regulation Of DNA-templated Transcription (GO:0045893)
5	Negative Regulation Of Cellular Process (GO:0048523)	'9/537	0.000142945	0.0252155	0	0	5.16664	45.7405	RIPOR2;TGFB1;TESC;IRF1;TXNIP;ETS1;RUNX3;TENT5C;PLAAT4	3.84483	Negative Regulation Of Cellular Process (GO:0048523)
6	Positive Regulation Of Myeloid Cell Differentiation (GO:0045639)	'3/36	0.000305478	0.0329102	0	0	25.8364	209.11	TESC;HMGB2;ETS1	3.51502	Positive Regulation Of Myeloid Cell Differentiation (GO:0045639)
7	Negative Regulation Of DNA-templated Transcription (GO:0045892)	'12/1025	0.00031335	0.0329102	0	0	3.67304	29.6348	DNAJB1;TGFB1;BIN1;CBX3;IRF1;DDIT3;HMGB2;IKZF1;EZR;RUNX3;LYAR;BPTF	3.50397	Negative Regulation Of DNA-templated Transcription (GO:0045892)
8	N-acylphosphatidylethanolamine Metabolic Process (GO:0070292)	'2/8	0.000362736	0.0329102	0	0	93.5258	740.896	PLAAT3;PLAAT4	3.44041	N-acylphosphatidylethanolamine Metabolic Process (GO:0070292)
9	Positive Regulation Of Megakaryocyte Differentiation (GO:0045654)	'2/8	0.000362736	0.0329102	0	0	93.5258	740.896	TESC;HMGB2	3.44041	Positive Regulation Of Megakaryocyte Differentiation (GO:0045654)
10	Regulation Of Peptidyl-Serine Phosphorylation (GO:0033135)	'4/93	0.000373132	0.0329102	0	0	12.9217	101.998	TGFB1;PDE4D;SH2D1A;CD44	3.42814	Regulation Of Peptidyl-Serine Phosphorylation (GO:0033135)

## Sheet: TOP10UpRegcluster_1
	GO_Biological_Process_2023.Term	GO_Biological_Process_2023.Overlap	GO_Biological_Process_2023.P.value	GO_Biological_Process_2023.Adjusted.P.value	GO_Biological_Process_2023.Old.P.value	GO_Biological_Process_2023.Old.Adjusted.P.value	GO_Biological_Process_2023.Odds.Ratio	GO_Biological_Process_2023.Combined.Score	GO_Biological_Process_2023.Genes	log10pval
1	Regulation Of Cytokine Production (GO:0001817)	'5/167	4.41588e-05	0.0329425	0	0	14.5437	145.84	SRGN;RGCC;CRTAM;IRF8;LITAF	4.35498
2	p38MAPK Cascade (GO:0038066)	'2/8	0.000149985	0.0468174	0	0	147.756	1300.98	MAP2K3;ZFP36L1	3.82395
3	Negative Regulation Of Reactive Oxygen Species Biosynthetic Process (GO:1903427)	'2/11	0.000293293	0.0468174	0	0	98.4889	801.142	FYN;PARK7	3.5327
4	Negative Regulation Of Cell Cycle Phase Transition (GO:1901988)	'2/12	0.000351425	0.0468174	0	0	88.6356	704.964	RGCC;ZFP36L1	3.45417
5	Cellular Response To Growth Factor Stimulus (GO:0071363)	'4/155	0.000477586	0.0468174	0	0	12.199	93.2828	MAP2K3;RAP1A;SPRY2;ZFP36L1	3.32095
6	T Cell Proliferation (GO:0042098)	'2/14	0.000483091	0.0468174	0	0	73.8556	563.91	TNFSF14;CRTAM	3.31597
7	Negative Regulation Of Endoplasmic Reticulum Stress-Induced Intrinsic Apoptotic Signaling Pathway (GO:1902236)	'2/15	0.000556579	0.0468174	0	0	68.1709	510.853	PTPN1;PARK7	3.25447
8	Positive Regulation Of Endothelial Cell Apoptotic Process (GO:2000353)	'2/15	0.000556579	0.0468174	0	0	68.1709	510.853	RGCC;CD160	3.25447
9	Positive Regulation Of Collagen Metabolic Process (GO:0010714)	'2/16	0.000635138	0.0468174	0	0	63.2984	465.982	RGCC;VSIR	3.19713
10	Negative Regulation Of Blood Vessel Morphogenesis (GO:2000181)	'3/77	0.000787601	0.0468174	0	0	18.316	130.896	RGCC;CD160;SPRY2	3.10369

## Sheet: TOP10DownRegcluster_2
	GO_Biological_Process_2023.Term	GO_Biological_Process_2023.Overlap	GO_Biological_Process_2023.P.value	GO_Biological_Process_2023.Adjusted.P.value	GO_Biological_Process_2023.Old.P.value	GO_Biological_Process_2023.Old.Adjusted.P.value	GO_Biological_Process_2023.Odds.Ratio	GO_Biological_Process_2023.Combined.Score	GO_Biological_Process_2023.Genes	log10pval	term
1	Positive Regulation Of Intracellular Signal Transduction (GO:1902533)	'16/525	7.14215e-09	9.3705e-06	0	0	7.25643	136.111	CX3CR1;HSP90AA1;DDX3X;TNFSF14;IL18;LAPTM5;LITAF;TNIP2;CCL5;REL;CCL3;HMOX1;SPRY2;S100A4;PTPN6;GAPDH	8.14617	Positive Regulation Of Intracellular Signal Transduction (GO:1902533)
2	Cellular Response To Cytokine Stimulus (GO:0071345)	'11/308	4.05362e-07	0.000265918	0	0	8.15772	120.069	NFKBIA;ZFP36;CCL4L1;WNK1;PYHIN1;CCL5;CCL3;IRF8;PTPN6;GAPDH;ZFP36L1	6.39216	Cellular Response To Cytokine Stimulus (GO:0071345)
3	Cellular Response To Type II Interferon (GO:0071346)	'6/66	9.5722e-07	0.000418624	0	0	21.1064	292.518	IFNG;CCL4L1;CCL5;CCL3;IRF8;GAPDH	6.01899	Cellular Response To Type II Interferon (GO:0071346)
4	Positive Regulation Of Macromolecule Metabolic Process (GO:0010604)	'11/364	2.08053e-06	0.000586097	0	0	6.84397	89.5389	NFKBIA;PTPN1;RGCC;DDX3X;ANXA2;IFNG;ID2;CCL3;LAPTM5;SPRY2;VSIR	5.68183	Positive Regulation Of Macromolecule Metabolic Process (GO:0010604)
5	Response To Unfolded Protein (GO:0006986)	'5/44	2.62826e-06	0.000586097	0	0	26.803	344.396	DNAJB1;HSPA8;PTPN1;HSP90AA1;HSPH1	5.58033	Response To Unfolded Protein (GO:0006986)
6	Response To Fibroblast Growth Factor (GO:0071774)	'4/20	2.68032e-06	0.000586097	0	0	51.7812	664.331	NR4A1;ZFP36;CCL5;ZFP36L1	5.57181	Response To Fibroblast Growth Factor (GO:0071774)
7	Negative Regulation Of Lymphocyte Activation (GO:0051250)	'4/23	4.84263e-06	0.000742485	0	0	43.5987	533.563	LGALS3;LAPTM5;TIGIT;SAMSN1	5.31492	Negative Regulation Of Lymphocyte Activation (GO:0051250)
8	Eosinophil Chemotaxis (GO:0048245)	'4/24	5.7889e-06	0.000742485	0	0	41.4167	499.467	LGALS3;CCL4L1;CCL5;CCL3	5.2374	Eosinophil Chemotaxis (GO:0048245)
9	Eosinophil Migration (GO:0072677)	'4/24	5.7889e-06	0.000742485	0	0	41.4167	499.467	LGALS3;CCL4L1;CCL5;CCL3	5.2374	Eosinophil Migration (GO:0072677)
10	p38MAPK Cascade (GO:0038066)	'3/8	6.66935e-06	0.000742485	0	0	123.062	1466.65	MAP2K3;ZFP36;ZFP36L1	5.17592	p38MAPK Cascade (GO:0038066)

## Sheet: TOP10UpRegcluster_2
	GO_Biological_Process_2023.Term	GO_Biological_Process_2023.Overlap	GO_Biological_Process_2023.P.value	GO_Biological_Process_2023.Adjusted.P.value	GO_Biological_Process_2023.Old.P.value	GO_Biological_Process_2023.Old.Adjusted.P.value	GO_Biological_Process_2023.Odds.Ratio	GO_Biological_Process_2023.Combined.Score	GO_Biological_Process_2023.Genes	log10pval
1	T Cell Activation (GO:0042110)	'4/111	0.000391246	0.0813868	0	0	12.7818	100.288	CD7;PIK3R1;SOX4;CD44	3.40755
2	T Cell Differentiation (GO:0030217)	'3/46	0.00039159	0.0813868	0	0	23.5258	184.567	TCF7;PIK3R1;SOX4	3.40717
3	Epithelial To Mesenchymal Transition (GO:0001837)	'3/47	0.000417368	0.0813868	0	0	22.99	178.898	EOMES;TGFBR3;LIMS1	3.37948
4	Dendritic Cell Chemotaxis (GO:0002407)	'2/15	0.000967326	0.114282	0	0	51.0897	354.613	GPR183;CXCR4	3.01443
5	T-helper Cell Differentiation (GO:0042093)	'2/18	0.00140112	0.114282	0	0	41.5042	272.702	GPR183;STAT4	2.85352
6	Icosanoid Biosynthetic Process (GO:0046456)	'2/18	0.00140112	0.114282	0	0	41.5042	272.702	ALOX5AP;CASP1	2.85352
7	Dendritic Cell Migration (GO:0036336)	'2/18	0.00140112	0.114282	0	0	41.5042	272.702	GPR183;CXCR4	2.85352
8	Cardiac Epithelial To Mesenchymal Transition (GO:0060317)	'2/19	0.00156284	0.114282	0	0	39.0608	252.382	TGFBR3;PDCD4	2.80609
9	Response To Type II Interferon (GO:0034341)	'3/80	0.00196666	0.127833	0	0	13.1153	81.7272	BST2;EPRS1;CASP1	2.70627
10	Positive Regulation Of Cell-Substrate Junction Organization (GO:0150117)	'2/23	0.0022939	0.134193	0	0	31.6143	192.136	PIK3R1;LIMS1	2.63943

## Sheet: TOP10DownRegcluster_3
	GO_Biological_Process_2023.Term	GO_Biological_Process_2023.Overlap	GO_Biological_Process_2023.P.value	GO_Biological_Process_2023.Adjusted.P.value	GO_Biological_Process_2023.Old.P.value	GO_Biological_Process_2023.Old.Adjusted.P.value	GO_Biological_Process_2023.Odds.Ratio	GO_Biological_Process_2023.Combined.Score	GO_Biological_Process_2023.Genes	log10pval	term
1	Lymphocyte Migration (GO:0072676)	'4/41	4.59324e-07	0.000209911	0	0	79.8078	1164.68	CCL4L1;CRTAM;CCL3;XCL1	6.33788	Lymphocyte Migration (GO:0072676)
2	Cellular Response To Type II Interferon (GO:0071346)	'4/66	3.18188e-06	0.000628621	0	0	47.5675	602.111	CCL4L1;CCL3;XCL1;IRF8	5.49732	Cellular Response To Type II Interferon (GO:0071346)
3	Eosinophil Chemotaxis (GO:0048245)	'3/24	6.67509e-06	0.000628621	0	0	101.776	1212.87	CCL4L1;CCL3;XCL1	5.17554	Eosinophil Chemotaxis (GO:0048245)
4	Eosinophil Migration (GO:0072677)	'3/24	6.67509e-06	0.000628621	0	0	101.776	1212.87	CCL4L1;CCL3;XCL1	5.17554	Eosinophil Migration (GO:0072677)
5	Response To Type II Interferon (GO:0034341)	'4/80	6.87769e-06	0.000628621	0	0	38.7778	460.96	CCL4L1;CCL3;XCL1;IRF8	5.16256	Response To Type II Interferon (GO:0034341)
6	Response To Tumor Necrosis Factor (GO:0034612)	'4/108	2.26105e-05	0.00172217	0	0	28.2977	302.703	CCL4L1;CCL3;XCL1;ZFP36L1	4.64569	Response To Tumor Necrosis Factor (GO:0034612)
7	Cellular Response To Tumor Necrosis Factor (GO:0071356)	'4/119	3.31071e-05	0.00188653	0	0	25.5768	263.844	CCL4L1;CCL3;XCL1;ZFP36L1	4.48008	Cellular Response To Tumor Necrosis Factor (GO:0071356)
8	Regulation Of Natural Killer Cell Chemotaxis (GO:2000501)	'2/6	3.47403e-05	0.00188653	0	0	344.224	3534.36	CCL3;XCL1	4.45917	Regulation Of Natural Killer Cell Chemotaxis (GO:2000501)
9	Monocyte Chemotaxis (GO:0002548)	'3/42	3.71527e-05	0.00188653	0	0	54.7527	558.504	CCL4L1;CCL3;XCL1	4.43001	Monocyte Chemotaxis (GO:0002548)
10	Lymphocyte Chemotaxis (GO:0048247)	'3/44	4.27717e-05	0.00195467	0	0	52.0767	523.872	CCL4L1;CCL3;XCL1	4.36884	Lymphocyte Chemotaxis (GO:0048247)

## Sheet: TOP10UpRegcluster_3
	GO_Biological_Process_2023.Term	GO_Biological_Process_2023.Overlap	GO_Biological_Process_2023.P.value	GO_Biological_Process_2023.Adjusted.P.value	GO_Biological_Process_2023.Old.P.value	GO_Biological_Process_2023.Old.Adjusted.P.value	GO_Biological_Process_2023.Odds.Ratio	GO_Biological_Process_2023.Combined.Score	GO_Biological_Process_2023.Genes	log10pval
1	Positive Regulation Of Collagen Biosynthetic Process (GO:0032967)	'2/15	4.07553e-05	0.00667363	0	0	279.357	2823.72	TGFB1;VIM	4.38982
2	Positive Regulation Of Collagen Metabolic Process (GO:0010714)	'2/16	4.65604e-05	0.00667363	0	0	259.39	2587.35	TGFB1;VIM	4.33198
3	Positive Regulation Of Glial Cell Differentiation (GO:0045687)	'2/17	5.27492e-05	0.00667363	0	0	242.085	2384.53	TGFB1;CXCR4	4.27778
4	Regulation Of Collagen Biosynthetic Process (GO:0032965)	'2/18	5.93212e-05	0.00667363	0	0	226.943	2208.73	TGFB1;VIM	4.22679
5	Regulation Of Chemotaxis (GO:0050920)	'2/28	0.000146023	0.0121761	0	0	139.587	1232.8	TGFB1;CXCR4	3.83558
6	Protein Targeting To Vacuole (GO:0006623)	'2/34	0.000216241	0.0121761	0	0	113.381	956.833	GCC2;SQSTM1	3.66506
7	Regulation Of Cell Differentiation (GO:0045595)	'3/193	0.000235625	0.0121761	0	0	31.2584	261.11	TGFB1;RUNX3;TENT5C	3.62778
8	Regulation Of Intracellular Protein Transport (GO:0033157)	'2/36	0.00024266	0.0121761	0	0	106.701	888.159	TGFB1;GCC2	3.615
9	Positive Regulation Of Protein Metabolic Process (GO:0051247)	'3/196	0.000246565	0.0121761	0	0	30.7679	255.616	TGFB1;VIM;EZR	3.60807
10	Response To Transforming Growth Factor Beta (GO:0071559)	'2/38	0.000270579	0.0121761	0	0	100.763	827.76	TGFB1;RUNX3	3.56771

## Sheet: TOP10DownRegcluster_4
	GO_Biological_Process_2023.Term	GO_Biological_Process_2023.Overlap	GO_Biological_Process_2023.P.value	GO_Biological_Process_2023.Adjusted.P.value	GO_Biological_Process_2023.Old.P.value	GO_Biological_Process_2023.Old.Adjusted.P.value	GO_Biological_Process_2023.Odds.Ratio	GO_Biological_Process_2023.Combined.Score	GO_Biological_Process_2023.Genes	log10pval	term
1	Negative Regulation Of Cellular Process (GO:0048523)	'13/537	2.74695e-06	0.00305187	0	0	5.52531	70.7517	RIPOR2;TGFB1;SEMA4D;TESC;ETS1;RUNX3;TENT5C;PLAAT4;IFIT3;BST2;FTH1;IRF1;TXNIP	5.56115	Negative Regulation Of Cellular Process (GO:0048523)
2	Regulation Of T Cell Receptor Signaling Pathway (GO:0050856)	'4/34	2.43144e-05	0.0135066	0	0	27.5972	293.205	PVRIG;LCK;SH2D1A;EZR	4.61414	Regulation Of T Cell Receptor Signaling Pathway (GO:0050856)
3	Regulation Of Actin Cytoskeleton Organization (GO:0032956)	'5/91	9.3485e-05	0.0221249	0	0	12.1261	112.502	BST2;ARHGDIB;EZR;IQGAP2;CORO1A	4.02926	Regulation Of Actin Cytoskeleton Organization (GO:0032956)
4	Negative Regulation Of T Cell Receptor Signaling Pathway (GO:0050860)	'3/18	9.37129e-05	0.0221249	0	0	41	380.286	PVRIG;SH2D1A;EZR	4.0282	Negative Regulation Of T Cell Receptor Signaling Pathway (GO:0050860)
5	Regulation Of Peptidyl-Serine Phosphorylation (GO:0033135)	'5/93	0.000103654	0.0221249	0	0	11.8493	108.711	HSP90AA1;TGFB1;PDE4D;SH2D1A;CD44	3.98441	Regulation Of Peptidyl-Serine Phosphorylation (GO:0033135)
6	Negative Regulation Of Cell Population Proliferation (GO:0008285)	'9/379	0.000119486	0.0221249	0	0	5.22037	47.152	TGFBR3;TGFB1;FTH1;TESC;IRF1;ETS1;RUNX3;PLAAT4;IFIT3	3.92268	Negative Regulation Of Cell Population Proliferation (GO:0008285)
7	Positive Regulation Of Cytokine Production (GO:0001819)	'8/320	0.000204419	0.0280758	0	0	5.45931	46.3787	FGR;CD2;AFAP1L2;TGFB1;PDE4D;IRF1;CASP1;SORL1	3.68948	Positive Regulation Of Cytokine Production (GO:0001819)
8	Natural Killer Cell Mediated Cytotoxicity (GO:0042267)	'3/24	0.000227436	0.0280758	0	0	29.2769	245.593	CD2;NKG7;CORO1A	3.64314	Natural Killer Cell Mediated Cytotoxicity (GO:0042267)
9	Negative Regulation Of Antigen Receptor-Mediated Signaling Pathway (GO:0050858)	'3/24	0.000227436	0.0280758	0	0	29.2769	245.593	PVRIG;SH2D1A;EZR	3.64314	Negative Regulation Of Antigen Receptor-Mediated Signaling Pathway (GO:0050858)
10	Intracellular Sequestering Of Iron Ion (GO:0006880)	'2/6	0.000366432	0.0377493	0	0	101.51	803.118	FTH1;FTL	3.43601	Intracellular Sequestering Of Iron Ion (GO:0006880)

## Sheet: TOP10UpRegcluster_4
	GO_Biological_Process_2023.Term	GO_Biological_Process_2023.Overlap	GO_Biological_Process_2023.P.value	GO_Biological_Process_2023.Adjusted.P.value	GO_Biological_Process_2023.Old.P.value	GO_Biological_Process_2023.Old.Adjusted.P.value	GO_Biological_Process_2023.Odds.Ratio	GO_Biological_Process_2023.Combined.Score	GO_Biological_Process_2023.Genes	log10pval
1	Cellular Response To Tumor Necrosis Factor (GO:0071356)	'7/119	2.23953e-06	0.00251334	0	0	13.2984	173.002	NFKBIA;CCL4L1;TRAF5;CCL3;XCL1;TRAF1;ZFP36L1	5.64984
2	Regulation Of Interleukin-1 Beta Production (GO:0032651)	'6/84	3.9831e-06	0.00251334	0	0	16.2209	201.682	PANX1;IFNG;RIPK2;PYHIN1;CCL3;GIT1	5.39978
3	Positive Regulation Of Interleukin-1 Beta Production (GO:0032731)	'5/57	9.62567e-06	0.0040492	0	0	20.0891	232.05	PANX1;IFNG;RIPK2;PYHIN1;CCL3	5.01657
4	Positive Regulation Of Interleukin-1 Production (GO:0032732)	'5/64	1.70498e-05	0.00500444	0	0	17.6994	194.328	PANX1;IFNG;RIPK2;PYHIN1;CCL3	4.76828
5	Cellular Response To Type II Interferon (GO:0071346)	'5/66	1.98274e-05	0.00500444	0	0	17.1173	185.354	IFNG;CCL4L1;CCL3;IRF8;XCL1	4.70273
6	Positive Regulation Of DNA-templated Transcription (GO:0045893)	'18/1243	3.99149e-05	0.00724802	0	0	3.34644	33.8953	MAP2K3;KLF10;KDM6B;EGR2;RIPK2;PYHIN1;IL18;CHD4;PARK7;LITAF;NR4A2;NFKBIA;NR4A1;SFPQ;RGCC;NR4A3;REL;IRF8	4.39887
7	Cytokine-Mediated Signaling Pathway (GO:0019221)	'8/257	4.47759e-05	0.00724802	0	0	6.86258	68.7208	NFKBIA;CCL4L1;TRAF5;IL18;CCL3;XCL1;TRAF1;IL27RA	4.34896
8	Negative Regulation Of Gene Expression (GO:0010629)	'9/336	4.7627e-05	0.00724802	0	0	5.91985	58.915	SRGN;BTG2;RGCC;IFNG;REL;CCL3;GZMB;CHD4;PARK7	4.32215
9	Lymphocyte Migration (GO:0072676)	'4/41	5.16895e-05	0.00724802	0	0	22.3682	220.78	CCL4L1;CRTAM;CCL3;XCL1	4.2866
10	Positive Regulation Of Transcription By RNA Polymerase II (GO:0045944)	'15/938	6.33575e-05	0.00799572	0	0	3.62826	35.0733	KLF10;KDM6B;EGR2;RIPK2;IL18;PARK7;LITAF;NR4A2;NFKBIA;NR4A1;SFPQ;RGCC;NR4A3;REL;IRF8	4.1982

[truncated: 8 more sheets: TOP10DownRegcluster_5, TOP10UpRegcluster_5, TOP10DownRegcluster_6, TOP10UpRegcluster_6, TOP10DownRegcluster_7, TOP10UpRegcluster_7, TOP10DownRegcluster_8, TOP10UpRegcluster_8]
